# Supplementary material for: Cancer-Specific miRNAs Extracted from Tissue-Exudative Extracellular Vesicles in Ovarian Clear Cell Carcinoma
Source: Int J Mol Sci. 2022 Dec 11;23(24):15715. doi: 10.3390/ijms232415715 (PMC9778693; doi:10.3390/ijms232415715)
Supplement: Supplementary file 1 [file ijms-23-15715-s001.zip]

Archive with 1 entries (1 files):
- ijms-1962956-supplementary.pdf
